# Supplementary material for: Prokaryote communities associated with different types of tissue formed and substrates inhabited by Serpula lacrymans
Source: Environ Microbiol Rep. 2023 Oct 3;15(6):642–55. doi: 10.1111/1758-2229.13191 (PMC10667670; doi:10.1111/1758-2229.13191)
Supplement: Supplementary file 3 — Supplement Table 02_Top35taxa: Depicting values of top 35 taxa. [file EMI4-15-642-s003.xlsx]

## Sheet: Tabelle1
Taxon	SZ.FB	SZ.WS	SM.FB1	SM.WS	SM.MS	WE.FB1	WE.FB2	WE.WS	WE.MS	G.FB1	G.FB2	G.M	G.WS	G.MS	SM.FB2	T.M	T.MS	T.WS	T.FB
Halomarina	0.0	0.00127716594782	0.0	0.000460617227084	6.28114e+06	0.0	0.0	2.09371e+06	8.37486e+06	0.00133997738788	8.37486e+06	0.0010259201876	0.000209371466856	0.000209371466856	0.000209371466856	0.0304635484276	0.00401993216364	0.000188434320171	0.000251245760228
Streptomyces	0.0151584942004	0.0416230476111	0.0267576734643	0.0200368493782	0.0175243917759	0.263012436665	0.0488673003643	0.40486160546	0.00682550981952	0.00946359030191	0.00954733888866	0.0281604622922	0.0419371048114	0.0117457392906	0.11370964365	0.010322013316	0.00879360160797	0.120514216323	0.0386918470751
Caulobacter	0.00104685733428	0.000669988693941	0.000272182906913	4.18743e+06	0.000125622880114	8.37486e+06	4.18743e+06	0.0001465600268	0.000711862987312	0.0010259201876	0.000774674427369	0.0011724802144	0.0409321217704	0.00142372597462	0.0011724802144	0.000649051547255	0.00115154306771	0.00100498304091	0.000732800133998
Pseudomonas	0.129245006491	0.0913697081362	0.0516310037268	0.0167915916419	0.292659436372	0.0364725095264	0.0591893136803	0.0523009924208	0.00621833256564	0.41137305808	0.0278045307985	0.0226749298606	0.0306729198945	0.196641681672	0.0211465181525	0.0127507223316	0.0217327582597	0.0167078430551	0.0228005527407
Staphylococcus	0.0513588208199	0.0130857166785	0.00188434320171	0.00192621749508	0.00345462920313	0.00232402328211	0.00242870901554	0.00213558896194	0.000439680080399	0.00142372597462	0.00535990955153	0.0013190402412	0.00228214898874	0.00192621749508	0.000418742933713	0.000607177253884	0.000879360160797	0.00577865248524	0.00142372597462
Aliihoeflea	0.00115154306771	0.000649051547255	0.000460617227084	0.000251245760228	0.00322432058959	0.000188434320171	0.000230308613542	0.000251245760228	0.0011724802144	0.00207277752188	0.0179640718563	0.00224027469536	0.0315941543486	0.00655332691261	0.00368493781667	0.00138185168125	0.00159122314811	0.00192621749508	0.00110966877434
Bordetella	0.00186340605502	0.00133997738788	0.000669988693941	0.000586240107198	0.000439680080399	0.00739081278003	0.000669988693941	0.00544365813827	0.00096310874754	0.00104685733428	0.00171684602822	0.00169590888154	0.0303169884008	0.00165403458817	0.00301494912273	0.000628114400569	0.00113060592103	0.00439680080399	0.00575771533855
Halomonas	0.000167497173485	0.000837485867426	0.000104685733428	0.000293120053599	0.000355931493656	0.000230308613542	0.00376868640342	6.28114e+06	0.00366400066999	0.00969389891546	0.498283153972	0.0080189271806	0.00705581843306	0.00965202462208	0.00783049286043	0.00460617227084	0.00718144131318	0.00605083539215	0.00489929232444
Granulicella	0.00546459528495	0.00498304091118	0.00519241237804	0.170533059755	0.00479460659101	0.00546459528495	0.00276370336251	0.0043758636573	8.37486e+06	0.000104685733428	4.18743e+06	0.000104685733428	0.000125622880114	0.000125622880114	0.0010259201876	0.00207277752188	0.000125622880114	6.28114e+06	0.000188434320171
Saccharopolyspora	0.000858423014112	0.0328294460031	0.00311963485616	0.00240777186885	0.00173778317491	0.0010259201876	0.00318244629622	0.000669988693941	0.0016121602948	0.00607177253884	0.00228214898874	0.00521334952473	0.00339181776308	0.00927515598174	0.00280557765588	0.0296051254135	0.0259201875968	0.00935890456849	0.00651145261924
Brevundimonas	0.00177965746828	0.000565302960513	0.000795611574055	0.000230308613542	0.00473179515096	0.000565302960513	0.000167497173485	0.00033499434697	0.000607177253884	0.000795611574055	0.00096310874754	0.00157028600142	0.0340856748042	0.00138185168125	0.00127716594782	0.000795611574055	0.00104685733428	0.00104685733428	0.00048155437377
Brevibacterium	0.113290900716	0.0133160252921	0.0037896235501	0.00301494912273	0.00707675557975	0.00910765880826	0.00573677819187	0.00699300699301	0.00439680080399	0.0136719567857	0.00768393283363	0.144256940664	0.0191784263641	0.0118713621708	0.00755830995352	0.00492022947113	0.0155772371341	0.0861354214648	0.0475273229764
Olivibacter	8.37486e+06	0.00278464050919	2.09371e+06	0.0	4.18743e+06	0.000272182906913	0.000942171600854	0.0	0.000355931493656	0.000251245760228	0.000293120053599	0.000628114400569	0.000439680080399	0.000544365813827	0.00048155437377	0.000230308613542	0.000209371466856	0.0161006658013	0.0334156861103
Klebsiella	0.00324525773628	0.00330806917633	0.107219128177	0.00311963485616	0.00288932624262	0.020183409405	0.00318244629622	0.00776768142038	0.000837485867426	0.000900297307483	0.00100498304091	0.00196809178845	0.0011724802144	0.00110966877434	0.0181315690298	0.00048155437377	0.000795611574055	0.00324525773628	0.0244127130355
Isoptericola	0.00142372597462	0.00119341736108	0.00410368075039	0.000544365813827	0.00445961224404	0.000732800133998	0.000607177253884	0.000858423014112	0.00159122314811	0.00232402328211	0.0033499434697	0.0101963904359	0.0314057200285	0.00332900632302	0.0711444244378	0.00182153176165	0.0030568234161	0.0139441396926	0.00552740672501
Brachybacterium	0.00144466312131	0.00937984171517	0.00106779448097	0.000586240107198	0.00278464050919	0.00274276621582	0.00169590888154	0.00527616096478	0.00205184037519	0.00339181776308	0.00877266446129	0.0553368786902	0.0218793182865	0.00906578451489	0.0043758636573	0.00274276621582	0.0145931912399	0.0272182906913	0.00653238976592
67-14	0.00311963485616	0.00416649219044	0.00416649219044	0.0530547297014	0.00318244629622	0.00242870901554	0.00265901762908	0.00213558896194	0.00140278882794	0.00224027469536	0.00129810309451	0.00211465181525	0.00167497173485	0.00244964616222	0.00316150914953	0.00303588626942	0.00186340605502	0.00198902893514	0.00173778317491
JG30-KF-CM45	0.00129810309451	0.00242870901554	0.00533897240484	0.00184246890834	0.0140069511327	0.00123529165445	0.127193166115	0.00125622880114	0.148967798668	0.00240777186885	0.00127716594782	0.00238683472216	0.00198902893514	0.00282651480256	0.00529709811147	0.00226121184205	0.00345462920313	0.00213558896194	0.00230308613542
Nocardiopsis	0.000314057200285	0.0037896235501	0.000272182906913	0.000230308613542	0.0001465600268	0.00159122314811	0.000188434320171	0.00198902893514	0.000753737280683	0.00684644696621	0.023512415728	0.00556928101838	0.00856329299443	0.0299610569072	0.00138185168125	0.00288932624262	0.00224027469536	0.00351744064319	0.00127716594782
Pseudosphingobacterium	0.00404086931033	0.00921234454169	0.00559021816507	0.00410368075039	0.00341275490976	0.317009337967	0.0108245048365	0.17308739165	0.00150747456137	0.00445961224404	0.00594614965872	0.00483648088439	0.00504585235124	0.0042293036305	0.0691135212093	0.00205184037519	0.00242870901554	0.241195929819	0.232255768184
Phyllobacterium	0.00240777186885	0.00309869770948	0.00785143000712	0.00221933754868	0.00630208115238	0.014321008333	0.00129810309451	0.0359909551526	0.00167497173485	0.00265901762908	0.00244964616222	0.00360118922993	0.00429211507056	0.00397805787027	0.104413550521	0.00154934885474	0.00267995477576	0.0046689837109	0.00431305221724
Promicromonospora	0.000690925840626	0.00113060592103	0.00129810309451	0.000753737280683	0.000628114400569	0.000418742933713	0.0056949038985	0.00119341736108	0.00142372597462	0.00215652610862	0.0037896235501	0.0607386625351	0.0170009631087	0.00307776056279	0.00940077886186	0.00106779448097	0.00173778317491	0.00270089192245	0.00458523512416
Halococcus	0.000230308613542	0.0616808341359	4.18743e+06	0.00521334952473	0.00366400066999	0.000251245760228	0.00414555504376	8.37486e+06	0.0016121602948	0.0155562999874	0.00171684602822	0.0167706544952	0.00337088061639	0.00397805787027	0.00232402328211	0.442360035174	0.375717097274	0.00879360160797	0.0599221138143
Pseudonocardia	0.00946359030191	0.0300448054939	0.0380009212345	0.0113269963569	0.0189899920439	0.00994514467568	0.0605083539215	0.0127925966249	0.0525941124744	0.0262761190905	0.0451195511076	0.162870064068	0.279196851053	0.174259871865	0.102068590093	0.0160169172145	0.0149909970269	0.0519031866337	0.0470038943093
Vibrio	0.000104685733428	0.0	0.000502491520456	4.18743e+06	0.0	4.18743e+06	0.0	6.28114e+06	0.000418742933713	0.000837485867426	0.00110966877434	0.0670616808341	0.00152841170805	0.00138185168125	0.00182153176165	0.000774674427369	0.000774674427369	0.00115154306771	0.00123529165445
Nesterenkonia	6.28114e+06	0.0	0.0	0.0	2.09371e+06	6.28114e+06	0.000230308613542	4.18743e+06	0.000607177253884	0.00175872032159	0.0436539508396	0.00163309744148	0.00081654872074	0.00133997738788	0.00106779448097	0.000753737280683	0.000879360160797	0.00096310874754	0.000795611574055
Acidothermus	0.0033499434697	0.00307776056279	0.0033499434697	0.0960177547004	0.00274276621582	0.00257526904233	0.00188434320171	0.00215652610862	0.000209371466856	0.00033499434697	0.000209371466856	0.000376868640342	0.000460617227084	0.000188434320171	0.00108873162765	0.00219840040199	0.000272182906913	0.000921234454169	4.18743e+06
Virgibacillus	0.000125622880114	0.00119341736108	4.18743e+06	0.00048155437377	0.000711862987312	6.28114e+06	4.18743e+06	0.0	0.00096310874754	0.00169590888154	0.00081654872074	0.0013190402412	0.00217746325531	0.00163309744148	0.00159122314811	0.0104895104895	0.0311125999749	0.00177965746828	0.00104685733428
Burkholderia-Caballeronia-Paraburkholderia	0.00724425275323	0.00651145261924	0.00646957832587	0.260269670449	0.00632301829907	0.00605083539215	0.00412461789707	0.00473179515096	0.000125622880114	0.000272182906913	0.000314057200285	0.000230308613542	0.000167497173485	0.000188434320171	0.00127716594782	0.00284745194925	0.000209371466856	0.000439680080399	0.00293120053599
Rubrobacter	0.00224027469536	0.0048155437377	0.00284745194925	0.00370587496336	0.00406180645702	0.00347556634982	0.226833047192	0.00263808048239	0.414995184456	0.00464804656421	0.00502491520456	0.00726518989992	0.00755830995352	0.00879360160797	0.00690925840626	0.0119969850509	0.00789330430049	0.00630208115238	0.0113479335036
Acinetobacter	0.108370671245	0.105104476362	0.0638164230979	0.0140069511327	0.299631506218	0.0134207110255	0.020581215192	0.0575143419455	0.0030568234161	0.0913487709895	0.0140697625728	0.0173987688958	0.0192412378041	0.108140362631	0.0106779448097	0.00975671035551	0.0145931912399	0.00703488128638	0.00479460659101
Lactococcus	0.329529751685	0.0607386625351	0.00441773795067	0.00502491520456	0.00619739541895	0.00515053808467	0.00259620618902	0.00332900632302	0.0	0.0	0.0	4.18743e+06	0.00517147523136	0.000984045894226	4.18743e+06	0.0	0.0	0.0	0.0
Actinomycetospora	0.00347556634982	0.00870985302123	0.201038482476	0.0034965034965	0.00841673296763	0.00332900632302	0.0505422720992	0.00272182906913	0.0627067543235	0.00760018424689	0.0252501989029	0.00810267576735	0.00724425275323	0.0156400485742	0.0247686445291	0.00301494912273	0.00203090322851	0.00251245760228	0.00326619488296
Serratia	0.00760018424689	0.0130438423852	0.150182153176	0.0163519115615	0.00458523512416	0.0637745488045	0.00946359030191	0.00575771533855	0.00230308613542	0.00276370336251	0.00414555504376	0.00492022947113	0.00433398936393	0.00559021816507	0.0199740379381	0.00883547590134	0.00301494912273	0.0557137473305	0.144947866505
Arthrobacter	0.00115154306771	0.0270926678112	0.00096310874754	0.00295213768268	0.00332900632302	0.00123529165445	0.028642016666	0.0010259201876	0.0227168041539	0.00399899501696	0.00406180645702	0.0061345839789	0.00546459528495	0.00565302960513	0.00494116661781	0.0310707256815	0.0647585946987	0.00479460659101	0.00588333821867
